# Supplementary material for: Designing an Epitope-Based Peptide Vaccine Derived from RNA-Dependent RNA Polymerase (RdRp) against Dengue Virus Serotype 2
Source: Vaccines (Basel). 2022 Oct 17;10(10):1734. doi: 10.3390/vaccines10101734 (PMC9611443; doi:10.3390/vaccines10101734)
Supplement: Supplementary file 1 [file vaccines-10-01734-s001.zip]

Archive with 1 entries (1 files):
- vaccines-1921717-supplementary.pdf
